# Supplementary material for: Environmental suitability models predict population density, performance and body condition for microendemic salamanders
Source: Sci Rep. 2018 May 14;8:7527. doi: 10.1038/s41598-018-25704-1 (PMC5951833; doi:10.1038/s41598-018-25704-1)
Supplement: Supplementary file 2 — Dataset 1 [file 41598_2018_25704_MOESM2_ESM.csv]

Site	Average_depth	Environmental_suitability
Site 1	41.75	0.431
Site 5	12.36263736	0.647
Site 7	8.5	0.531
Site 9	19.70714286	0.425
Site 14	21.43	0.431
Site 13	148.2758621	0.339
Site 3	10.3	0.47
Site 8	14.9	0.476
