# Supplementary material for: Environmental suitability models predict population density, performance and body condition for microendemic salamanders
Source: Sci Rep. 2018 May 14;8:7527. doi: 10.1038/s41598-018-25704-1 (PMC5951833; doi:10.1038/s41598-018-25704-1)
Supplement: Supplementary file 3 — Dataset 2 [file 41598_2018_25704_MOESM3_ESM.csv]

Site	Month	Sex	Age_class	Total_length	Weigth	residuals	Environmental_suitability
Cave1	September	NA	0	3.9	0.29	-0.18196444	0.431
Cave1	September	NA	0	3.9	0.27	-0.253423404	0.431
Cave1	September	NA	0	4	0.29	-0.245064454	0.431
Cave1	September	NA	0	3.9	0.29	-0.18196444	0.431
Cave1	September	NA	0	3.2	0.24	0.121838103	0.431
Cave1	September	NA	0	3.8	0.26	-0.226424575	0.431
Cave1	September	f	1	9.5	3.15	-0.015635812	0.431
Cave1	September	NA	0	3.8	0.25	-0.265645288	0.431
Cave1	September	f	1	10.5	3.95	-0.038762431	0.431
Cave1	September	f	1	11.6	5.75	0.088412658	0.431
Cave1	September	m	1	10.5	3.16	-0.261905983	0.431
Cave1	September	NA	0	4.4	0.37	-0.238985591	0.431
Cave1	September	NA	0	4.9	0.6	-0.023808719	0.431
Cave1	September	m	1	10	3.41	-0.064165144	0.431
Cave1	September	NA	0	7.5	1.47	-0.188619999	0.431
Cave1	September	NA	0	3.8	0.3	-0.083323732	0.431
Cave1	September	NA	0	3.7	0.28	-0.085850867	0.431
Cave1	September	NA	0	3.5	0.25	-0.060681845	0.431
Cave1	September	NA	0	3.2	0.25	0.162660098	0.431
Cave1	September	NA	0	3.4	0.28	0.124892983	0.431
Cave1	September	NA	0	3.7	0.31	0.015931827	0.431
Cave1	September	NA	0	3.6	0.27	-0.053931571	0.431
Cave1	September	NA	0	3.6	0.25	-0.130892612	0.431
Cave1	September	NA	0	3.7	0.29	-0.050759547	0.431
Cave1	September	NA	0	4.8	0.5	-0.154740467	0.431
Cave1	September	NA	0	3.8	0.28	-0.152316603	0.431
Cave1	September	NA	0	6.6	1.05	-0.206490899	0.431
Cave1	September	NA	0	3.8	0.25	-0.265645288	0.431
Cave1	September	NA	0	7.9	1.65	-0.202607273	0.431
Cave1	September	m	1	10.2	2.85	-0.292912873	0.431
Cave1	September	NA	0	4.9	0.52	-0.166909562	0.431
Cave1	September	m	1	10.7	3.21	-0.293233325	0.431
Cave1	September	m	1	8.7	2.01	-0.245657439	0.431
Cave1	September	NA	1	7.8	1.58	-0.214208018	0.431
Cave1	September	NA	0	7.1	0.97	-0.467742085	0.431
Cave1	September	NA	0	7.6	1.67	-0.094070082	0.431
Cave1	September	m	1	11	3.75	-0.206664815	0.431
Cave1	September	NA	0	5.3	0.78	0.042979373	0.431
Cave1	September	m	1	10.3	3.53	-0.103249481	0.431
Cave1	October	m	1	11.1	3.63	-0.261743069	0.431
Cave1	October	f	1	9.8	3.02	-0.135269045	0.431
Cave1	October	f	1	8.5	1.74	-0.331943566	0.431
Cave1	October	f	1	8.8	1.95	-0.304446726	0.431
Cave1	October	m	1	10.4	3.8	-0.053626834	0.431
Cave1	October	m	1	9.8	3.43	-0.007965615	0.431
Cave1	May	f	1	8.5	1.88	-0.254556902	0.431
Cave1	May	f	1	8	1.59	-0.270998862	0.431
Cave1	May	NA	0	5.7	0.91	0.015790648	0.431
Cave1	May	m	1	10	2.93	-0.215875012	0.431
Cave1	June	NA	0	5.9	0.86	-0.126672059	0.431
Cave1	June	NA	0	7.2	1.56	-0.027455211	0.431
Cave2	October	NA	0	7	1.24	-0.186818885	0.47
Cave2	October	m	1	13	5.57	-0.227377403	0.47
Cave2	October	f	1	9.8	3.35	-0.03156553	0.47
Cave2	October	m	1	10.6	4.78	0.128338498	0.47
Cave2	October	f	1	13.6	8.66	0.101487819	0.47
Cave2	October	f	1	12	5.25	-0.087052547	0.47
Cave2	October	m	1	12.6	6.45	-0.002801069	0.47
Cave2	October	f	1	12.2	6.68	0.112641097	0.47
Cave2	October	m	1	9.7	2.9	-0.150252685	0.47
Cave2	October	m	1	10.8	4.62	0.047705928	0.47
Cave3	October	f	1	11.2	4.21	-0.135865842	0.47
Cave3	October	f	1	10.6	3.95	-0.06238647	0.47
Cave3	October	f	1	10.1	3.78	0.014047192	0.47
Cave3	October	m	1	9.9	2.67	-0.283750336	0.47
Cave3	October	f	1	9.2	2.24	-0.276588134	0.47
Cave4	April	f	1	11.7	7.43	0.323345248	0.701
Cave4	April	f	1	11.5	6.83	0.282116117	0.701
Cave4	April	m	1	9.5	3.6	0.117895581	0.701
Cave5	September	f	1	11.5	5.39	0.045336829	0.647
Cave5	September	m	1	9.8	3.16	-0.089953848	0.647
Cave5	September	m	1	10.9	3.68	-0.202746855	0.647
Cave5	September	m	1	9.7	2.74	-0.207005502	0.647
Cave5	September	f	1	11.1	7.19	0.421715454	0.647
Cave5	September	f	1	11.3	4.6	-0.069426265	0.647
Cave5	September	NA	0	7.8	2.56	0.268374393	0.647
Cave5	September	m	1	9	3.49	0.221616148	0.647
Cave5	September	f	1	9.9	4.26	0.183440352	0.647
Cave5	September	f	1	11.9	7.37	0.272993416	0.647
Cave5	September	m	1	10.9	3.57	-0.233094011	0.647
Cave5	September	m	1	11.1	4.58	-0.029276719	0.647
Cave5	September	f	1	11	4.27	-0.076806828	0.647
Cave5	September	f	1	13	6.9	-0.013251046	0.647
Cave5	September	f	1	11.2	4.21	-0.135865842	0.647
Cave5	September	m	1	12.8	4.69	-0.360698521	0.647
Cave5	September	m	1	11.9	5.52	-0.016046429	0.647
Cave5	September	m	1	9.7	4.17	0.212952614	0.647
Cave5	September	f	1	11.5	5.21	0.011371299	0.647
Cave5	September	m	1	10.1	4.16	0.109838256	0.647
Cave5	September	f	1	11.7	5.38	0.000507764	0.647
Cave5	September	f	1	8.2	3.24	0.379298623	0.647
Cave5	September	f	1	11.6	5.74	0.086672014	0.647
Cave5	September	f	1	9.6	3.3	0.004786401	0.647
Cave5	September	f	1	11.3	5.96	0.189587913	0.647
Cave5	September	m	1	11.8	3.3	-0.509469482	0.647
Cave5	September	f	1	11	4.51	-0.022123501	0.647
Cave5	September	f	1	12.3	8.51	0.33441949	0.647
Cave5	September	f	1	11.2	3.74	-0.254242878	0.647
Cave5	September	m	1	10.1	2.97	-0.227114865	0.647
Cave5	September	m	1	10.5	3.32	-0.212513227	0.647
Cave5	September	f	1	11	5.66	0.205003237	0.647
Cave5	September	f	1	12.1	6.67	0.131655985	0.647
Cave5	October	NA	0	5.4	0.79	0.00913167	0.647
Cave5	October	m	1	8.5	2.9	0.178882058	0.647
Cave5	October	f	1	11.5	6.13	0.173986194	0.647
Cave5	October	NA	0	5.5	1.12	0.312450811	0.647
Cave5	October	f	1	9.7	3.55	0.051984181	0.647
Cave5	October	f	1	12.6	7.85	0.193632332	0.647
Cave5	October	f	1	9.1	3	0.042787001	0.647
Cave5	October	NA	0	5.7	0.84	-0.06425206	0.647
Cave5	October	f	1	11.3	4.13	-0.177205161	0.647
Cave5	October	f	1	9.2	2.97	0.005497953	0.647
Cave5	October	NA	0	6.1	1.48	0.333107978	0.647
Cave5	October	m	1	9	2.74	-0.020327668	0.647
Cave5	October	m	1	9	3.2	0.134865222	0.647
Cave5	October	f	1	9.2	2.12	-0.331647911	0.647
Cave5	October	NA	0	6.7	1.38	0.029323273	0.647
Cave5	October	f	1	8.2	2.57	0.147631192	0.647
Cave5	October	NA	0	5.8	1.02	0.086558212	0.647
Cave5	October	m	1	8.7	2.72	0.056839719	0.647
Cave5	October	f	1	8.1	1.94	-0.103005768	0.647
Cave5	October	f	1	8.2	2.21	-0.003282191	0.647
Cave5	October	m	1	12	4.59	-0.2214006	0.647
Cave5	October	f	1	8	2.09	0.002431187	0.647
Cave5	October	m	1	9.5	3.47	0.081116329	0.647
Cave5	October	f	1	8.8	2.48	-0.064017538	0.647
Cave5	October	f	1	11	5.29	0.137397591	0.647
Cave5	October	f	1	11.6	6.17	0.158911641	0.647
Cave5	October	f	1	9.5	2.97	-0.074476312	0.647
Cave5	October	f	1	9.8	3.71	0.070506001	0.647
Cave5	October	m	1	12	5.21	-0.094700768	0.647
Cave5	October	m	1	8	2.83	0.305543833	0.647
Cave5	October	m	1	10.8	4.33	-0.017121235	0.647
Cave5	October	f	1	10	3.97	0.08788866	0.647
Cave5	October	m	1	10.2	3.41	-0.113519576	0.647
Cave5	October	f	1	8.2	2.42	0.087492833	0.647
Cave5	October	m	1	10.5	3.39	-0.191648089	0.647
Cave5	October	f	1	8.9	2.33	-0.154569909	0.647
Cave5	October	f	1	10.7	4.29	-0.003217529	0.647
Cave5	October	f	1	8.6	2.36	-0.056317303	0.647
Cave5	October	f	1	9.3	2.92	-0.038424618	0.647
Cave5	October	f	1	8.3	2.24	-0.020009119	0.647
Cave5	October	f	1	11.5	4.99	-0.031772647	0.647
Cave5	October	f	1	12	5.81	0.014299947	0.647
Cave5	October	f	1	8	2.14	0.02607295	0.647
Cave5	October	f	1	12.8	6.42	-0.046712986	0.647
Cave5	October	f	1	8	2.13	0.021389101	0.647
Cave5	April	NA	0	4.5	0.68	0.313594712	0.647
Cave5	April	f	1	8.5	2.35	-0.031413351	0.647
Cave5	April	NA	0	5	0.71	0.094175037	0.647
Cave5	April	NA	0	5.5	0.83	0.012792548	0.647
Cave5	April	NA	0	4.5	0.78	0.450795833	0.647
Cave5	April	NA	0	4.5	0.68	0.313594712	0.647
Cave5	April	NA	0	5.4	0.92	0.161472395	0.647
Cave5	April	NA	0	5.5	1.03	0.228680928	0.647
Cave5	April	NA	0	7	1.5	0.003534843	0.647
Cave5	April	f	1	13	4.9	-0.355537252	0.647
Cave5	April	f	1	12.5	6.2	-0.022472699	0.647
Cave5	April	f	1	12.5	4.6	-0.320965688	0.647
Cave5	April	f	1	13.5	5.25	-0.380605257	0.647
Cave5	April	f	1	12.5	4.4	-0.36541745	0.647
Cave5	April	f	1	12.8	5.7	-0.165664929	0.647
Cave5	April	f	1	11.5	3.95	-0.265492977	0.647
Cave5	April	f	1	14	7.5	-0.114570026	0.647
Cave5	April	m	1	12	3.7	-0.436947804	0.647
Cave5	April	m	1	11.6	3.5	-0.408024228	0.647
Cave5	April	f	1	12	4	-0.358986263	0.647
Cave5	April	f	1	10.8	5.4	0.203710176	0.647
Cave5	April	f	1	11	4.7	0.019141854	0.647
Cave5	April	m	1	11.2	4.3	-0.114713467	0.647
Cave5	April	f	1	10.5	4.1	-0.001491037	0.647
Cave5	April	f	1	8.8	2.4	-0.096807361	0.647
Cave5	April	f	1	9.2	2.36	-0.224402381	0.647
Cave5	April	m	1	10.7	4.3	-0.000889239	0.647
Cave5	April	m	1	11	3.6	-0.247486809	0.647
Cave5	May	NA	0	6	1.2	0.164583714	0.647
Cave5	May	NA	0	6	0.99	-0.027788179	0.647
Cave5	May	m	1	11.7	5.6	0.040585987	0.647
Cave5	May	f	1	10.4	4.03	0.005138475	0.647
Cave5	May	f	1	9	2.41	-0.148658841	0.647
Cave5	May	f	1	11.8	5.47	-0.004113334	0.647
Cave5	May	f	1	11.1	3.86	-0.200308534	0.647
Cave5	May	f	1	11.4	5.36	0.061522521	0.647
Cave5	May	f	1	8.1	1.83	-0.161377775	0.647
Cave5	May	f	1	10.2	3.71	-0.029199991	0.647
Cave5	May	NA	0	7.2	1.4	-0.135668795	0.647
Cave5	May	NA	0	6.8	1.07	-0.262025474	0.647
Cave5	May	m	1	8.9	2.66	-0.022112054	0.647
Cave5	May	m	1	9.7	2.92	-0.143379806	0.647
Cave5	May	f	1	11.5	4.71	-0.089520648	0.647
Cave5	May	f	1	9.1	2.72	-0.055193407	0.647
Cave5	May	f	1	8.7	2.19	-0.159890617	0.647
Cave5	May	f	1	10.5	3.77	-0.085403009	0.647
Cave5	May	NA	0	5.6	0.82	-0.044236647	0.647
Cave5	May	NA	0	5.2	0.65	-0.091868036	0.647
Cave5	May	NA	0	5.7	0.96	0.069279333	0.647
Cave5	May	m	1	10.1	3.36	-0.103735844	0.647
Cave5	May	m	1	11.2	5.25	0.084899587	0.647
Cave5	May	m	1	10.7	4.69	0.08592832	0.647
Cave5	May	m	1	10.8	4.12	-0.066835614	0.647
Cave5	May	m	1	10.3	3.43	-0.131987091	0.647
Cave5	May	m	1	10	3.32	-0.090912652	0.647
Cave5	May	f	1	9.2	2.71	-0.086115365	0.647
Cave5	May	f	1	10.7	4.66	0.079511186	0.647
Cave5	May	f	1	11.1	5.45	0.144639891	0.647
Cave5	May	NA	0	7.5	1.9	0.067971487	0.647
Cave5	May	NA	0	7.5	1.76	-0.00856859	0.647
Cave5	May	f	1	11.2	5.1	0.05591205	0.647
Cave5	May	m	1	10.8	4.01	-0.093897536	0.647
Cave5	May	m	1	11.2	4.43	-0.084928906	0.647
Cave5	May	f	1	11.6	5.61	0.063763523	0.647
Cave5	May	f	1	10.2	3.31	-0.143283678	0.647
Cave5	May	NA	0	6.5	1.16	-0.068809671	0.647
Cave5	May	m	1	10.5	4.83	0.162368457	0.647
Cave5	May	m	1	10.1	4.34	0.15219753	0.647
Cave5	May	m	1	11.3	4.72	-0.043673768	0.647
Cave5	June	f	1	11.9	8.57	0.423843443	0.647
Cave5	June	f	1	11.3	5.67	0.13970655	0.647
Cave5	June	f	1	10.2	4.5	0.163845529	0.647
Cave5	June	f	1	12.2	8.6	0.365285312	0.647
Cave5	June	f	1	8.7	2.23	-0.141790576	0.647
Cave5	June	f	1	11.1	4.61	-0.02274786	0.647
Cave5	June	f	1	11.2	5.69	0.165381758	0.647
Cave5	June	f	1	11.7	7.31	0.307062663	0.647
Cave5	June	m	1	10.4	3.97	-0.009861806	0.647
Cave5	June	f	1	10.3	5.35	0.312549209	0.647
Cave5	June	m	1	11	5.66	0.205003237	0.647
Cave7	April	NA	0	5.8	0.96	0.02593359	0.531
Cave7	April	f	1	12.8	6.7	-0.004023577	0.531
Cave7	April	f	1	10	3.05	-0.175735844	0.531
Cave7	April	f	1	8.5	2.6	0.069682766	0.531
Cave7	April	m	1	11	4.4	-0.046816114	0.531
Cave7	April	f	1	10.4	3.3	-0.194705433	0.531
Cave7	April	f	1	8.4	2.6	0.099177991	0.531
Cave7	April	f	1	11.7	5.2	-0.033521985	0.531
Cave7	April	NA	0	6.2	1	-0.099460489	0.531
Cave7	April	m	1	11.8	4.9	-0.114156745	0.531
Cave7	April	m	1	11.5	4.5	-0.13513116	0.531
Cave7	April	f	1	12.4	8.2	0.277130884	0.531
Cave7	April	f	1	10.5	4	-0.026183649	0.531
Cave7	April	m	1	11.8	4.5	-0.199314554	0.531
Cave7	April	m	1	12.2	5.8	-0.028618973	0.531
Cave7	April	f	1	8	2	-0.041585698	0.531
Cave7	April	f	1	11.5	4.16	-0.213693482	0.531
Cave7	April	f	1	11	5.8	0.229437263	0.531
Cave7	April	m	1	9	3.69	0.27734087	0.531
Cave7	April	m	1	10.7	4.1	-0.048517288	0.531
Cave7	April	m	1	11.2	4.1	-0.162341516	0.531
Cave7	April	m	1	8.9	2.9	0.06427256	0.531
Cave7	April	f	1	10.9	4.8	0.062956311	0.531
Cave7	April	m	1	10.5	3.9	-0.051501457	0.531
Cave7	April	NA	0	5.4	0.75	-0.042828069	0.531
Cave7	April	NA	0	5.5	0.68	-0.186540355	0.531
Cave7	May	m	1	10.5	4.74	0.143559125	0.531
Cave7	May	m	1	10	4.33	0.174690107	0.531
Cave7	May	m	1	10.5	4.47	0.084910398	0.531
Cave9	September	NA	0	7.2	1.87	0.153797399	0.425
Cave9	September	f	1	11.5	4.14	-0.218512769	0.425
Cave9	September	m	1	10.9	4.41	-0.021784918	0.425
Cave9	September	m	1	11.3	4.59	-0.071602544	0.425
Cave9	September	m	1	13.5	7.18	-0.067533951	0.425
Cave9	May	f	1	13.2	7.73	0.062285019	0.425
Cave10	April	f	1	13.9	9.39	0.128038398	0.42
Cave10	April	f	1	12.5	6.44	0.015506549	0.42
Cave10	April	m	1	9.5	3.6	0.117895581	0.42
Cave10	April	NA	0	5	0.61	-0.057630976	0.42
Cave10	April	m	1	11.2	5.04	0.044077592	0.42
Cave10	April	f	1	8.5	2.4	-0.010359941	0.42
Cave11	April	f	1	12	6.11	0.064646149	0.726
Cave11	April	m	1	10.7	4.65	0.077362957	0.726
Cave11	April	m	1	10	3.94	0.080303288	0.726
Cave11	April	f	1	12.5	5.64	-0.117137926	0.726
Cave11	April	m	1	10.8	4.14	-0.061992989	0.726
Cave11	April	m	1	11.5	3.96	-0.262964531	0.726
Cave11	April	m	1	12.1	7.3	0.221910473	0.726
Cave11	April	f	1	10.4	4.4	0.09297664	0.726
Cave11	April	f	1	11.5	6.4	0.217089434	0.726
Cave11	April	m	1	11	6.2	0.296128637	0.726
Cave11	April	f	1	12.4	8.03	0.256181258	0.726
Cave11	April	m	1	10.2	4.08	0.065865121	0.726
Cave11	April	m	1	11.8	5.79	0.052740341	0.726
Cave11	April	f	1	12.4	7.62	0.2037731	0.726
Cave11	April	m	1	10.5	2.18	-0.633153134	0.726
Cave11	April	f	1	11.5	6.55	0.240256493	0.726
Cave11	April	m	1	10.8	3.95	-0.108973198	0.726
Cave11	April	m	1	11.6	5.84	0.1039436	0.726
Cave11	April	m	1	10.7	4.55	0.055622971	0.726
Cave11	April	m	1	10.8	5.64	0.247195288	0.726
Cave11	April	m	1	10.4	4.7	0.158934608	0.726
Cave12	April	f	1	12	9.5	0.506011175	0.786
Cave12	April	m	1	10.5	4.9	0.176757195	0.786
Cave12	April	f	1	10.8	5	0.126749135	0.786
Cave12	April	m	1	11.8	5.9	0.0715604	0.786
Cave12	April	m	1	9.8	4.1	0.170461098	0.786
Cave12	April	f	1	10.5	6.3	0.428071623	0.786
Cave12	April	f	1	11.7	8.6	0.469581593	0.786
Cave12	April	m	1	11.3	5.6	0.12728403	0.786
Cave12	April	f	1	10.8	6	0.309070692	0.786
Cave12	April	f	1	11.5	5.9	0.135743795	0.786
Cave12	April	f	1	10.2	4.6	0.185824436	0.786
Cave12	April	f	1	9	3.5	0.22447738	0.786
Cave12	April	NA	0	4.9	0.6	-0.023808719	0.786
Cave12	April	NA	0	4	0.35	-0.057012222	0.786
Cave12	April	NA	0	5.3	0.68	-0.094221749	0.786
Cave12	April	m	1	10	4.7	0.256685074	0.786
Cave12	April	NA	0	4.5	0.4	-0.217033539	0.786
Cave12	April	f	1	8.3	2.6	0.12902646	0.786
Cave12	April	m	1	10	4.5	0.213199962	0.786
Cave12	April	f	1	9.5	3.8	0.171962802	0.786
Cave12	April	f	1	11.5	8.4	0.489023149	0.786
Cave12	April	m	1	9.3	3.5	0.142754734	0.786
Cave12	April	m	1	10.2	4.7	0.207330641	0.786
