# Supplementary material for: Environmental suitability models predict population density, performance and body condition for microendemic salamanders
Source: Sci Rep. 2018 May 14;8:7527. doi: 10.1038/s41598-018-25704-1 (PMC5951833; doi:10.1038/s41598-018-25704-1)
Supplement: Supplementary file 4 — Dataset 3 [file 41598_2018_25704_MOESM4_ESM.csv]

Site	Season	Survey1	Survey2	Survey3	Survey4	Survey5	Explored surface	Average abundance	Environmental Suitability
Site 1	a	2	5	0	3	8	1229.61	10.056	431
Site 3	a	5	5	0	0	0	136.68	6.956	470
Site 4	a	4	3	0	0	1	23.82	5.504	701
Site 5	a	91	58	63	57	37	1349.76	103.59	647
Site 7	a	8	5	0	1	2	313.14	9.697	531
Site 8	a	5	0	0	0	0	967.2	5.647	476
Site 9	a	1	6	7	3	1	686.91	9.696	425
